# Supplementary material for: Does the Distance Between Ground Poles Affect Limb, Spinal and Pelvic Kinematics in Horses When Walking In-Hand?
Source: Animals (Basel). 2026 Jun 23;16(13):1938. doi: 10.3390/ani16131938 (PMC13359845; doi:10.3390/ani16131938)
Supplement: Supplementary file 1 [file animals-16-01938-s001.zip]

Archive with 1 entries (1 files):
- animals-4350102-supplementary.pdf
